# Supplementary material for: Percutaneous Balloon Dilation in Two Dogs with Cor Triatriatum Dexter
Source: Vet Sci. 2022 Aug 8;9(8):419. doi: 10.3390/vetsci9080419 (PMC9412336; doi:10.3390/vetsci9080419)
Supplement: Supplementary file 1 [file vetsci-09-00419-s001.zip]

Archive with 7 entries (6 files):
- __MACOSX/Video/
- __MACOSX/Video/._Video S1.mov
- __MACOSX/Video/._Video S2.mov
- __MACOSX/Video/._Video S3.mov
- Video/Video S1.mov
- Video/Video S2.mov
- Video/Video S3.mov
